# Supplementary material for: Moxonidine Increases Uptake of Oxidised Low-Density Lipoprotein in Cultured Vascular Smooth Muscle Cells and Inhibits Atherosclerosis in Apolipoprotein E-Deficient Mice
Source: Int J Mol Sci. 2023 Feb 14;24(4):3857. doi: 10.3390/ijms24043857 (PMC9960795; doi:10.3390/ijms24043857)
Supplement: Supplementary file 1 [file ijms-24-03857-s001.zip]

Archive with 1 entries (1 files):
- ijms-2095673-supplementary.pdf
